# Supplementary material for: Cleaning the Label of Cured Meat; Effect of the Replacement of Nitrates/Nitrites on Nutrients Bioaccessibility, Peptides Formation, and Cellular Toxicity of In Vitro Digested Salami
Source: Int J Mol Sci. 2022 Oct 19;23(20):12555. doi: 10.3390/ijms232012555 (PMC9604274; doi:10.3390/ijms232012555)
Supplement: Supplementary file 1 [file ijms-23-12555-s001.zip]

Archive with 1 entries (1 files):
- ijms-1968816-supplementary.pdf
